# Supplementary material for: DNA nano-pocket for ultra-selective uranyl extraction from seawater
Source: Nat Commun. 2020 Nov 11;11:5708. doi: 10.1038/s41467-020-19419-z (PMC7659010; doi:10.1038/s41467-020-19419-z)
Supplement: Supplementary file 3 — Source Data [file 41467_2020_19419_MOESM3_ESM.xlsx]

## Sheet: Figure 3a
Figure 3a	Influence of pH on uranium adsorption capacity.
Adsorption capacity ( mg per g)	pH	3.0	4.0	5.0	6.0	7.0	8.0	9.0
	Rep 1	4.429	4.152	13.217	8.824	7.881	6.683	5.309
	Rep 2	3.955	5.341	13.575	9.961	7.228	6.373	5.696
	Rep 3	4.555	4.809	14.189	8.986	8.256	6.865	5.913

## Sheet: Figure 3b
Figure 3b	Uranium adsorption isotherms of hydrogel DNA-UEH.
Adsorption capacity (mg per g)	Intial concentration of uranium	2 ppm	4 ppm	8 ppm	10 ppm	16 ppm	24 ppm
	Rep 1	4.412	9.701	14.031	15.407	15.532	16.299
	Rep 2	4.888	9.857	13.912	15.739	16.083	15.706
	Rep 3	4.619	10.676	13.203	14.789	16.485	16.158

## Sheet: Figure 3c
Figure 3c	Kinetics for uranium adsorption by hydrogel DNA-UEH in different concentration uranium spiked simulated seawater.
Adsorption capacity (mg per g)	Initial concentration of uranium
	2 ppm	Time (min)	4 min	8 min	12 min	16 min	20 min	24 min	28 min
		Rep 1	2.838	4.313	4.329	4.149	4.813	4.594	4.791		1.40944
		Rep 2	3.041	3.735	4.567	4.751	4.497	4.735	4.538		1.31536
		Rep 3	3.248	4.423	3.988	4.361	4.417	4.397	4.637		1.23153
	4 ppm	Time (min)	4 min	8 min	12 min	16 min	20 min	24 min	28 min
		Rep 1	5.386	7.957	8.793	9.677	9.793	10.148	9.978
		Rep 2	5.489	7.832	9.043	9.327	10.232	10.063	10.139
		Rep 3	5.621	7.575	8.935	9.333	9.869	10.291	10.388
	8 ppm	Time (min)	4 min	8 min	12 min	16 min	20 min	24 min	28 min
		Rep 1	5.768	8.537	10.506	12.377	13.238	13.891	13.753
		Rep 2	6.091	8.405	10.461	12.125	13.492	13.727	13.887
		Rep 3	5.563	8.059	10.989	12.879	13.518	13.365	13.502

## Sheet: Figure 3d
Figure 3d	Change of uranium concentration in uranium spiked simulated seawater during the adsorption process.
Residual concentration of uranium (ppm)	Initial concentration of uranium (ppm)
	2 ppm	Time (min)	4 min	8 min	12 min	16 min	20 min	24 min	28 min
		Rep 1	1.291	0.922	0.917	0.962	0.796	0.851	0.802
		Rep 2	1.239	1.066	0.858	0.812	0.875	0.816	0.864
		Rep 3	1.188	0.894	1.003	0.909	0.895	0.901	0.841
	4 ppm	Time (min)	4 min	8 min	12 min	16 min	20 min	24 min	28 min
		Rep 1	2.653	2.011	1.801	1.58	1.551	1.463	1.506
		Rep 2	2.627	2.042	1.739	1.668	1.442	1.484	1.465
		Rep 3	2.594	2.106	1.766	1.666	1.532	1.427	1.403
	8 ppm	Time (min)	4 min	8 min	12 min	16 min	20 min	24 min	28 min
		Rep 1	6.558	5.865	5.373	4.905	4.69	4.527	4.561
		Rep 2	6.477	5.898	5.384	4.968	4.627	4.568	4.528
		Rep 3	6.609	5.982	5.252	4.781	4.622	4.659	4.625

## Sheet: Figure 4a
Figure 4d	Adsorption capacity to 100 times concentrated co-existing interfering ions in natural seawater.
Adsorption capacity (mg per g)	Coexisting metal elements	U	V	Co	Cu	Fe	Zn	Sr	Ba	Ni	Pb
	Rep 1	9.207	1.243	0.013	0.094	0.031	0.139	0.243	0.019	1.366	0.00049
	Rep 2	8.626	1.453	0.02	0.078	0.032	0.151	0.258	0.018	2.083	0.00036
	Rep 3	9.226	0.948	0.015	0.086	0.04	0.125	0.299	0.012	1.784	0.00042

## Sheet: Figure 4d
Figure 4d	Binding affinity to uranyl against carbonate group.
Fraction of bound uranyl	Total carbonate concentration (M)	0.1	0.05	0.01	0.008	0.004	0.002	0.001	0.0008	0.0004	0.0002	0.0001	5e-05	2e-05
	Rep 1	0.01672	0.06387	0.1188	0.14601	0.20227	0.38966	0.63834	0.82185	0.85313	0.90532	0.92458	0.96307	0.97584
	Rep 2	0.01844	0.06189	0.11853	0.15017	0.20416	0.39882	0.66382	0.8279	0.84983	0.91676	0.93538	0.9642	0.96996
	Rep 3	0.015	0.06584	0.11908	0.14185	0.20038	0.3805	0.61286	0.8158	0.85643	0.90387	0.92378	0.95933	0.98172

## Sheet: Figure 5a
Figure 5a	Uranium extraction kinetic of the hydrogel DNA-UEH and change of uranium concentration in natural seawater during the extraction process.
Adsorption capacity (mg per g)	Time	1 day	2 day	3 day	4 day	5 day	6 day	7 day
	Rep 1	1.992	3.011	3.802	4.773	5.935	5.981	6.115
	Rep 2	2.602	2.919	4.325	4.545	5.387	6.213	5.932
	Rep 3	2.056	3.579	4.162	4.931	5.345	5.978	6.141
Residual concentration of uranium ( ppb)	Time	1 day	2 day	3 day	4 day	5 day	6 day	7 day
	Rep 1	3.151	3.048	2.969	2.872	2.756	2.752	2.735
	Rep 2	3.089	3.058	2.917	2.895	2.811	2.729	2.726
	Rep 3	3.144	2.992	2.933	2.857	2.815	2.752	2.735

## Sheet: Figure 5b
Figure 5b	Extraction selectivity to metals in natural seawater.
Adsorption capacity (mg per g)	Metal elements	U	V	Co	Cu	Fe	Zn	Cr	Zr	Sr	Ni
	Rep 1	6.115	0.323	0.531	0.603	0.841	1.115	1.301	1.188	1.395	1.803
	Rep 2	5.932	0.361	0.588	0.689	0.913	1.246	1.177	1.262	1.286	1.617
	Rep 3	6.141	0.282	0.574	0.658	0.987	1.306	1.252	1.332	1.402	1.633

## Sheet: Supplementary Figure 5
Supplementary Figure 5	The fit of t/qt to the contact time (t) based on the pseudo-second-order model.
t/qt (min g per mg)	Initial concentration of uranium
	2 ppm	Time (min)	4 min	8 min	12 min	16 min	20 min	24 min	28 min
		Rep 1	1.409	1.855	2.772	3.856	4.155	5.224	5.844
		Rep 2	1.315	2.141	2.627	3.367	4.447	5.066	6.17
		Rep 3	1.231	1.808	3.009	3.668	4.527	5.458	6.038
	4 ppm	Time (min)	4 min	8 min	12 min	16 min	20 min	24 min	28 min
		Rep 1	0.742	1.005	1.364	1.653	2.042	2.365	2.806
		Rep 2	0.728	1.021	1.326	1.715	1.955	2.385	2.761
		Rep 3	0.712	1.056	1.343	1.714	2.026	2.332	2.695
	8 ppm	Time (min)	4 min	8 min	12 min	16 min	20 min	24 min	28 min
		Rep 1	0.693	0.937	1.142	1.292	1.511	1.727	2.036
		Rep 2	0.656	0.952	1.147	1.319	1.482	1.748	2.0162
		Rep 3	0.719	0.992	1.092	1.242	1.479	1.795	2.073

## Sheet: Supplementary Figure 6
Supplementary Figure 6	Reusability of hydrogel DNA-U in 8 ppm uranium spiked simulated seawater.
Adsorption capacity (mg per g)	Cycle	1	2	3	4	5
	Rep 1	13.768	14.019	13.486	12.039	10.467
	Rep 2	13.786	13.569	13.798	12.285	10.918
	Rep 3	14.315	13.783	12.702	12.398	11.293
Elution efficiency (%)	Cycle	1	2	3	4	5
	Rep 1	96.481	93.778	93.598	96.079	89.393
	Rep 2	93.807	95.658	96.862	92.304	94.281
	Rep 3	95.199	95.056	93.042	93.445	95.153

[truncated: 1 more sheets: Supplementary Figure 7]
